# Supplementary material for: Depth-Aware Networks for Multi-Organ Lesion Detection in Chest CT Scans
Source: Bioengineering (Basel). 2024 Oct 3;11(10):998. doi: 10.3390/bioengineering11100998 (PMC11503988; doi:10.3390/bioengineering11100998)
Supplement: Supplementary file 1 [file bioengineering-11-00998-s001.zip]

Archive with 1 entries (1 files):
- bioengineering-3095014-supplementary.pdf
